# Supplementary material for: Genome-Wide Identification of the LsaPHR1 Gene Family and Preliminary Functional Validation of LsaPHR1.1 in Phosphorus Tolerance in Lactuca sativa
Source: Int J Mol Sci. 2025 Oct 28;26(21):10466. doi: 10.3390/ijms262110466 (PMC12609090; doi:10.3390/ijms262110466)
Supplement: Supplementary file 1 [file ijms-26-10466-s001.zip]

Archive with 1 entries (1 files):
- ijms-3825692-supplementary.pdf
